# Supplementary material for: The Dynamic Landscape of the Coagulome of Metastatic Malignant Melanoma
Source: Int J Mol Sci. 2025 Feb 8;26(4):1435. doi: 10.3390/ijms26041435 (PMC11855523; doi:10.3390/ijms26041435)
Supplement: Supplementary file 1 [file ijms-26-01435-s001.zip]

Archive with 3 entries (3 files):
- Supplementary Figures.pdf
- Supplementary Materials and Methods.pdf
- Supplementary Tables.xlsx
