# Supplementary material for: The Dynamic Landscape of the Coagulome of Metastatic Malignant Melanoma
Source: Int J Mol Sci. 2025 Feb 8;26(4):1435. doi: 10.3390/ijms26041435 (PMC11855523; doi:10.3390/ijms26041435)
Supplement: Supplementary file 1 [file ijms-26-01435-s001.zip › Supplementary Tables.xlsx]

## Sheet: Table S1
Table S1. Differentially expressed CRG in primary vs metastatic SKCM-TCGA
genes with fold difference >2 in metastases are highlighted in blue (n=16)
Coagulation gene	fold-change in metastatic	pval (t-test)
GP1BA	4.64554	0.000467
MMP9	4.03984	0.0141
CLU	4.02922	0.00253
MEP1A	3.46444	0.431
RGN	3.12144	0.576
PLEK	2.84496	2.87e-08
C3	2.80862	2.39e-06
SERPINE1	2.73094	0.139
OLR1	2.71918	4.44e-05
CTSE	2.69135	0.207
CFH	2.34016	0.0357
SERPINA1	2.25937	0.0221
C1QA	2.10718	4.03e-05
F2RL2	2.07376	0.166
CFI	2.06301	0.00606
TF	2.01309	0.0691
TFPI2	1.97893	0.108
ACOX2	1.96936	0.00873
PLAU	1.82651	0.221
FBN1	1.74023	0.00873
TIMP3	1.71344	0.00045
ITGB3	1.6233	0.00975
LEFTY2	1.61208	0.491
VWF	1.58882	0.00112
THBS1	1.48179	0.0706
C2	1.44271	0.0229
KLF7	1.43435	0.000385
LGMN	1.42815	0.000224
C1S	1.359	0.0235
P2RY1	1.35676	0.1
ADAM9	1.34493	0.00416
LRP1	1.31719	0.0035
DUSP6	1.31323	0.00392
PECAM1	1.31282	0.0103
RAPGEF3	1.28194	0.0687
A2M	1.24598	0.208
ITGA2	1.20229	0.284
PROZ	1.18515	0.334
LTA4H	1.16958	0.00131
GNG12	1.16802	0.0155
SH2B2	1.1667	0.151
SPARC	1.16083	0.115
HNF4A	1.15513	0.703
CFD	1.14392	0.571
CPN1	1.1415	0.443
C8G	1.12988	0.9
DCT	1.11566	0.598
CTSB	1.10881	0.455
C1R	1.10667	0.379
COMP	1.10236	0.769
CASP9	1.09946	0.106
USP11	1.07741	0.283
PDGFB	1.07661	0.479
SERPING1	1.06865	0.647
HTRA1	1.06174	0.776
FYN	1.05682	0.292
CFB	1.0411	0.854
FN1	1.03773	0.763
GP9	1.03589	0.968
F8	1.03336	0.612
APOC1	1.02525	0.864
DPP4	1.02347	0.921
PLAT	1.02186	0.866
MAFF	1.01774	0.909
ARF4	1.01664	0.74
LAMP2	1.00823	0.882
HPN	1.0039	0.97
CTSH	0.998063	0.987
PROS1	0.991152	0.93
ANG	0.983024	0.859
CSRP1	0.979707	0.822
CAPN2	0.97716	0.698
ISCU	0.974165	0.517
CTSO	0.973624	0.762
MASP2	0.969268	0.784
MMP14	0.948474	0.548
WDR1	0.947777	0.244
MMP2	0.940514	0.775
PREP	0.935882	0.268
TIMP1	0.933433	0.624
RAC1	0.92956	0.0591
MBL2	0.929019	0.813
PEF1	0.900368	0.00392
CAPN5	0.899231	0.565
FURIN	0.888592	0.081
SIRT2	0.882035	0.00796
CRIP2	0.877347	0.0873
MMP15	0.860957	0.229
GSN	0.849674	0.0628
BMP1	0.848976	0.0112
TMPRSS6	0.810642	0.445
PRSS23	0.808807	0.16
GNB2	0.808701	3.08e-05
ANXA1	0.801306	0.0218
CTSK	0.79902	0.0897
CPB2	0.79129	0.527
MST1	0.775638	0.027
CPQ	0.761633	0.000583
CD9	0.756388	0.00242
MMP1	0.756103	0.699
S100A13	0.750974	0.000275
RABIF	0.740344	1.08e-10
MSRB2	0.739458	0.0012
APOC2	0.738059	0.27
MMP8	0.73488	0.214
S100A1	0.734513	0.00799
F11	0.723439	0.422
THBD	0.721787	0.0344
KLKB1	0.713262	0.0921
SERPINB2	0.668045	0.5
MMP11	0.64391	0.224
DUSP14	0.618882	3.58e-15
F13B	0.603009	0.381
F12	0.596722	0.00118
PROC	0.58002	0.0105
F10	0.572462	0.0219
CTSV	0.463982	3.19e-05
F3	0.45037	4.83e-07
PF4	0.379039	0.000652
SERPINC1	0.371483	0.0886
FGG	0.365531	0.195
MMP7	0.355505	0.0244
ITIH1	0.355128	0.142
HMGCS2	0.337259	0.116
C8B	0.31766	0.231
APOA1	0.279195	0.15
F2	0.266789	0.134
F9	0.220176	0.102
GDA	0.205038	1.37e-07
FGA	0.194475	0.0928
PLG	0.189643	0.086
C9	0.179079	0.0631
MMP10	0.16433	0.00342
MMP3	0.14933	2.49e-12
HRG	0.0978096	0.0446
C8A	0.0904823	0.0701
APOC3	0.082279	0.0566
KLK8	0.0148205	4.74e-10

## Sheet: Table S2
Table S2. GSEA leading edge in lung vs other metastatic locations
Name	HALLMARK_COAGULATION_signal
CTSE	0.947385
SERPINA1	0.79941
MMP2	0.702745
F11	0.621358
F3	0.542029
TMPRSS6	0.524872
CAPN5	0.516742
MMP7	0.488587
DPP4	0.432472
GNB2	0.42728
HNF4A	0.416456
PROC	0.408475
BMP1	0.370804
SIRT2	0.345121
OLR1	0.343336
TFPI2	0.342614
CFI	0.332201
F10	0.331848
LRP1	0.330215
APOA1	0.328443
CASP9	0.325163
LEFTY2	0.320066
FBN1	0.317104
KLF7	0.308673
C8B	0.304768
VWF	0.290293
CFH	0.286975
HRG	0.285981
C3	0.284212
APOC3	0.26747
PEF1	0.259075
ACOX2	0.251326
MMP10	0.246524
PDGFB	0.246202
WDR1	0.237577
THBS1	0.236513
ITIH1	0.224391
ARF4	0.218243
SH2B2	0.217667
USP11	0.206845
APOC2	0.198177
F13B	0.189512
F2RL2	0.18604
HMGCS2	0.178029
CPQ	0.172253
F2	0.17148
SERPINC1	0.169619
MSRB2	0.162803
HTRA1	0.162091
PLAU	0.161109
MASP2	0.160244
C9	0.159976
CRIP2	0.15794

## Sheet: Table S3
Table S3. Stromal gene expression in SKCM metastases from TCGA according to F3
stromal gene	mean in "low F3"	mean in "high F3"	fold increase in high	t-test
MMP3	0.147675	46.557	315.267	0.0210163
CILP	52.5855	6484.29	123.31	0.335518
MFAP5	2.30593	264.005	114.49	0.352511
RUNX1T1	1.17805	129.904	110.27	0.0497735
ITGBL1	5.6413	503.827	89.3104	0.192415
LRRC15	13.599	1120.96	82.4293	0.328378
ECM2	11.0764	731.688	66.0583	0.331512
DCN	163.475	10378.4	63.4859	0.299707
SFRP4	13.2487	833.155	62.886	0.298808
WNT2	0.702625	39.7773	56.6123	0.174608
EDIL3	7.3763	395.153	53.5706	0.142671
FAP	13.2291	686.139	51.866	0.0135641
COL10A1	6.05023	281.911	46.5951	0.0974969
MXRA5	212.565	8797.28	41.3863	0.27495
COMP	24.3518	949.339	38.9844	0.336867
CCN4	14.6824	556.553	37.9061	0.271425
COL3A1	4342.52	162852	37.5018	0.248844
SPON1	36.482	1291.03	35.3881	0.198351
HGF	3.8888	131.961	33.9337	0.0347459
CH25H	8.33068	263.863	31.6736	0.283753
COL1A2	6688.8	207890	31.0803	0.234282
LUM	198.11	6017.36	30.3738	0.164105
RGS4	58.6576	1774.53	30.2524	0.0229148
EDNRA	39.128	1135.17	29.0116	0.0620784
THBS2	302.712	8746.3	28.8931	0.0822712
PRKG1	4.39283	124.788	28.4072	0.0175433
ITM2A	98.0716	2679.44	27.3213	0.332166
OLFML1	28.6761	762.996	26.6073	0.326613
IGF1	23.3015	499.482	21.4356	0.172338
SAMSN1	8.41527	179.787	21.3643	0.0420059
PTGER3	5.12217	103.455	20.1976	0.248618
SULF1	189.025	3529.58	18.6725	0.0526519
CXCL9	93.0601	1726.2	18.5493	0.0603223
COL6A3	2796.1	50802.4	18.169	0.237389
HDC	1.05745	19.0935	18.0562	0.156549
ADAMTS5	21.7636	387.86	17.8215	0.057021
TFEC	8.42173	136.05	16.1546	0.0175709
TNN	4.61597	71.0835	15.3994	0.0816
SH2D1A	3.65097	52.404	14.3534	0.0781035
TCF21	9.81135	140.407	14.3107	0.201853
CXCL14	36.397	512.991	14.0944	0.25122
ASPN	28.9821	363.979	12.5587	0.193239
TRAT1	1.66273	20.7899	12.5035	0.168714
GREM1	23.9746	291.056	12.1402	0.244727
CLEC7A	15.976	182.556	11.4269	0.0032443
ISLR	318.643	3308.02	10.3816	0.126637
OLFML2B	444.68	4340.59	9.76116	0.229445
COX7A1	23.0013	201.405	8.75625	0.331592
FASLG	3.0536	26.6034	8.71214	0.0463175
CD33	22.8567	198.429	8.68145	0.150084
PLPPR4	48.2095	416.577	8.64097	0.316017
EMCN	42.5038	364.727	8.58105	0.0295401
COL8A2	86.3129	710.989	8.23734	0.17316
COL15A1	391.681	3083.08	7.8714	0.101387
CD248	368.408	2884.37	7.82928	0.119974
DIO2	110.928	844.646	7.61435	0.403438
ZNF423	46.7473	355.211	7.59854	0.0431327
MS4A6A	92.5401	699.04	7.55391	0.0413653
ENPEP	46.909	348.53	7.42992	0.213082
VCAM1	74.0575	524.018	7.07583	0.010087
F13A1	72.6179	510.738	7.03322	0.166322
COL5A3	464.157	3058.91	6.59025	0.242522
EGFL6	22.7267	147.741	6.50076	0.00171373
MSR1	94.0029	574.724	6.1139	0.00871748
ATP8B4	6.78017	40.9418	6.03845	0.0046236
CD163	314.436	1802.45	5.73232	0.047337
ARHGAP28	83.5458	444.949	5.32581	0.0100612
TLR2	70.8173	364.037	5.1405	0.025287
RSAD2	35.653	179.866	5.04492	0.0242977
AIF1	118.949	598.253	5.0295	0.0735455
RARRES2	220.736	1105.24	5.00706	0.105267
PAPPA	27.824	131.096	4.71161	0.339824
IL1B	23.7232	110.466	4.65646	0.00180497
ITIH5	121.498	559.923	4.60848	0.0868332
TNFSF4	31.7426	144.879	4.56419	0.128564
IGSF6	17.9635	79.2815	4.41349	0.0199968
MS4A4A	65.5781	281.904	4.29876	0.0167446
CD86	62.5506	266.389	4.25877	0.026015
KCNJ8	88.3826	367.41	4.15704	0.0990387
BGN	4729.91	18666.9	3.94655	0.123923
FOXF1	28.5898	109.859	3.84261	0.109504
ADGRA2	852.89	3272.08	3.83646	0.140687
PDGFRB	944.178	3588.24	3.80038	0.118358
AOC3	206.963	751.193	3.6296	0.274024
FPR1	51.2709	180.539	3.52128	0.0811527
TLR7	20.3171	70.9464	3.49195	0.063418
PTGIS	480.861	1577.05	3.27963	0.226412
ADAM12	793.35	2591.76	3.26686	0.334215
FBLN2	228.237	735.65	3.22318	0.180438
ZFPM2	12.7103	40.6556	3.19863	0.05795
LMOD1	56.2432	178.37	3.1714	0.279556
COL14A1	621.529	1956.38	3.14769	0.459386
NOX4	53.5844	166.612	3.10934	0.146972
GIMAP5	140.509	435.136	3.09686	0.0361167
SP140	26.9481	83.1069	3.08396	0.143289
PLXDC1	113.712	341.052	2.99926	0.229713
FMO1	15.084	44.1724	2.92843	0.4314
C3AR1	114.368	325.384	2.84506	0.0276747
HEPH	50.1561	142.539	2.84191	0.0570842
IL18R1	9.61387	26.6815	2.77531	0.152253
ABCA6	20.4602	55.8518	2.72977	0.260854
SPON2	888.216	2404.86	2.70752	0.439405
FCGR2B	124.419	334.732	2.69036	0.0824123
APBB1IP	85.8679	228.269	2.65838	0.104344
C1QA	1688.53	4226.9	2.5033	0.186031
CD200	187.681	464.883	2.47698	0.283881
ITIH3	9.46632	23.3271	2.46422	0.309728
CD93	545.539	1308.3	2.39817	0.168433
ERG	123.676	294.979	2.38509	0.193711
VSIG4	325.382	772.639	2.37456	0.0552701
PIK3R5	91.9999	216.389	2.35206	0.201459
C1QB	2213.86	4498.16	2.03182	0.272888
CSF1R	617.189	1249.07	2.0238	0.120123
CXCL12	629.731	1274.12	2.02328	0.504141
SIGLEC1	216.07	416.193	1.9262	0.0593123
LDB2	96.8574	183.942	1.89911	0.256484
FCGR2A	698.978	1320.85	1.88969	0.294483
CD14	1262.83	2384.9	1.88853	0.175921
MAF	701.338	1290.28	1.83974	0.0787683
CCR1	154.018	274.195	1.78028	0.138567
LRRC32	351.765	590.043	1.67738	0.217625
KDR	324.4	542.834	1.67335	0.215189
SERPING1	3092.58	5138.44	1.66154	0.353839
ITGAM	175.255	289.661	1.65279	0.255966
ZEB2	1552.45	2541.94	1.63738	0.353486
DDR2	407.009	662.091	1.62672	0.286232
PCDH12	214.269	338.235	1.57856	0.286394
LY86	66.9419	104.222	1.5569	0.361988
ENPP2	1525.1	2372.87	1.55588	0.470503
CDH5	523.667	751.256	1.43461	0.45074
SCUBE2	109.918	152.558	1.38793	0.73665
BTK	119.793	150.935	1.25997	0.484779
PDE2A	52.1773	52.7629	1.01122	0.979841
TENM4	311.653	303.666	0.974372	0.976141
RAMP3	197.925	153.02	0.773118	0.595366
SGCD	1062.27	780.19	0.734452	0.51774
PLXNC1	1350.54	976.327	0.722917	0.688574
ACTG2	285.241	192.883	0.676208	0.631841
RASGRP3	333.51	156.68	0.469791	0.392532
FRZB	1501.92	119.038	0.0792572	0.384885

## Sheet: Table S4
Table S4. Cibersortx comparison of lung metastases of SKCM according to F3
	fraction			absolute
Mixture	low F3	high F3		low F3	high F3	t test
B cells naive	0.037456	0.0382725		0.0882153	0.064878	0.726305
B cells memory	0.00104598	0		0.00290957	0	0.355918
Plasma cells	0.026819	0.00452259		0.0686603	0.00831655	0.143964
T cells CD8	0.141683	0.0584038		0.298301	0.121535	0.194986
T cells CD4 naive	0	0		0	0	-
T cells CD4 memory resting	0.0568225	0.167143		0.124149	0.295698	0.240342
T cells CD4 memory activated	0	0.0207495		0	0.0424381	0.16493
T cells follicular helper	0.108709	0.0929909		0.237691	0.175956	0.475842
T cells regulatory (Tregs)	0.0633825	0.0323629		0.159683	0.0580449	0.239456
T cells gamma delta	0	0		0	0	-
NK cells resting	0.00945921	0.0335354		0.0230846	0.0626727	0.0741
NK cells activated	0.00610515	0.0100142		0.015674	0.0175953	0.903134
Monocytes	0.0197911	0.0177147		0.0382212	0.032191	0.83995
Macrophages M0	0.385694	0.201799		0.920126	0.374238	0.158713
Macrophages M1	0.0169642	0.060232		0.0401306	0.110279	0.0219587
Macrophages M2	0.094101	0.211764		0.208237	0.380679	0.200184
Dendritic cells resting	0.00197274	1.24573e-06		0.00504445	2.21664e-06	0.356114
Dendritic cells activated	0	0		0	0	-
Mast cells resting	0.022045	0.0478056		0.047835	0.0831663	0.313485
Mast cells activated	0	0		0	0	-
Eosinophils	0.00794856	0.00141581		0.0141281	0.00251927	0.449437
Neutrophils	0	0.00127264		0	0.00198856	0.355918

## Sheet: Table S5
Table S5. CRG expression by cell-type in SKCM metastases from GSE72056
using Wilcoxon-Mann-Whitney, only significantly different genes are shown, those with fold difference >2 highlighted in yellow
CANCER cells (n=1257)	mean in CANCER cells	mean in non-cancer cells	fold-change in CANCER	pval	p (FDR)		B cells (n=515)	mean in B cells	mean in other cells	fold change in B cells	pval	p (FDR)		T cells (n=2064)	mean in T cells	mean in other cells	fold change in T cells	pval	p (FDR)		NK cells (n=52)	mean in NK cells	mean in other cells	fold change in NK cells	pval	p (FDR)		CAF (n=61)	mean in CAF	mean in other cells	fold change in CAF	pval	p (FDR)		Endothelial (n=65)	mean in Endothelial cells	mean in other cells	fold change in Endothelial	pval	p (FDR)		Macrophages (n=125)	mean in Macrophages	mean in other cells	fold change in Macrophages	pval	p (FDR)
MMP8	0.6107	0.01949	31.334	1.79935e-106	2.4831e-104		SH2B2	0.1093	0.01891	5.78001	3.17292e-07	4.37862e-05		FYN	2.8	0.6708	4.17412	1.34803e-229	1.86028e-227		PLEK	3.3	0.7506	4.39648	2.89503e-15	3.99514e-13		COMP	0.7993	0.006175	129.441	1.90312e-60	2.62631e-58		VWF	5.156	0.02946	175.017	0	0		OLR1	2.333	0.0451	51.7295	5.2301e-231	7.21753e-229
CPN1	0.3188	0.01071	29.7666	1.65771e-95	2.28764e-93		CTSH	3.113	1.287	2.4188	4.27043e-51	5.89319e-49		TMPRSS6	0.03146	0.007599	4.14002	0.000289067	0.0398913		FYN	2.855	1.603	1.78104	1.36984e-06	0.000189038		F10	0.9152	0.00785	116.586	1.03358e-104	1.42634e-102		RAPGEF3	1.095	0.04168	26.2716	6.24251e-49	8.61467e-47		C1QA	5.653	0.1117	50.6088	3.87689e-276	5.35011e-274
ITGB3	1.4378	0.06396	22.4797	0	0		PLEK	1.191	0.7277	1.63666	1.19467e-08	1.64865e-06		DPP4	0.3105	0.1175	2.64255	1.77416e-06	0.000244834		CTSB	2.214	4.248	0.521186	3.78922e-08	5.22912e-06		MMP1	1.882	0.02299	81.8617	1.65057e-84	2.27778e-82		HTRA1	1.736	0.08086	21.4692	1.91106e-80	2.63727e-78		PLAU	1.413	0.05922	23.8602	1.48417e-91	2.04816e-89
S100A1	2.045	0.1198	17.0701	0	0		ISCU	2.107	2.542	0.828875	0.000343378	0.0473861		F2RL2	0.5431	0.2614	2.07766	8.5721e-23	1.18295e-20		RAC1	0.4683	1.309	0.357754	7.96972e-05	0.0109982		FBN1	3.045	0.0516	59.0116	2.43887e-165	3.36564e-163		GP1BA	0.5747	0.03406	16.8732	4.71252e-19	6.50327e-17		CFD	3.722	0.2241	16.6087	8.58002e-104	1.18404e-101
APOC2	2.576	0.1604	16.0599	5.09092e-289	7.02546e-287		USP11	1.286	1.593	0.807282	1.30837e-05	0.00180556		CTSL2	0.4418	0.346	1.27688	4.46185e-14	6.15735e-12		CSRP1	0.5256	2.006	0.262014	2.94561e-05	0.00406494		C3	4.26	0.1121	38.0018	1.72818e-98	2.38489e-96		MMP15	0.2337	0.01419	16.4693	2.66041e-17	3.67137e-15		C3	1.734	0.1232	14.0747	8.98885e-104	1.24046e-101
TF	1.161	0.07687	15.1034	2.39889e-113	3.31047e-111		MAFF	0.7849	1.1069	0.709097	0.000344517	0.0475434		PECAM1	0.8658	0.6824	1.26876	1.22497e-15	1.69045e-13		LTA4H	0.2731	1.298	0.210401	0.000318257	0.0439195		MMP2	5.046	0.1417	35.6104	4.57921e-146	6.31931e-144		THBS1	3.829	0.2357	16.2452	5.21003e-90	7.18983e-88		SERPINA1	4.81	0.3864	12.4482	3.24186e-167	4.47376e-165
PROS1	2.14	0.1553	13.7798	0	0		CTSO	0.4467	0.6619	0.674875	4.49105e-06	0.000619765		WDR1	2.644	2.307	1.14608	2.20531e-09	3.04332e-07		TIMP3	0.1631	1.099	0.148408	0.000174199	0.0240395		CFH	3.347	0.1131	29.5933	6.62499e-147	9.14249e-145		PDGFB	1.022	0.06387	16.0013	6.99754e-45	9.6566e-43		MMP9	0.3823	0.03142	12.1674	2.75052e-18	3.79571e-16
MMP14	1.334	0.1091	12.2273	0	0		ITGA2	0.2137	0.3382	0.631875	0.000118588	0.0163651		F3	0.6198	0.5692	1.0889	4.80444e-08	6.63012e-06		CD9	0.1707	1.318	0.129514	0.000143998	0.0198717		C1S	6.461	0.2241	28.8309	2.2001e-154	3.03614e-152		FBN1	1.1734	0.07554	15.5335	5.16897e-67	7.13318e-65		SERPING1	3.602	0.4178	8.62135	4.16022e-91	5.74111e-89
DCT	2.559	0.2125	12.0424	5.91229e-220	8.15897e-218		RABIF	0.3568	0.5738	0.621819	0.000243982	0.0336696		PREP	0.6975	0.7959	0.876366	5.83329e-12	8.04994e-10		A2M	0.2097	1.675	0.125194	0.000175654	0.0242402		HTRA1	2.059	0.078	26.3974	1.76426e-104	2.43468e-102		F8	2.084	0.1649	12.638	1.06041e-52	1.46337e-50		SERPINB2	0.1801	0.02282	7.8922	0.00025557	0.0352687
PLAT	1.927	0.1614	11.9393	0	0		CTSB	2.691	4.417	0.609237	2.23051e-41	3.0781e-39		ISCU	2.256	2.685	0.840223	1.39827e-07	1.92962e-05		SPARC	0.1683	1.752	0.0960616	2.30486e-05	0.0031807		TFPI2	0.7322	0.02823	25.9369	1.29702e-43	1.78989e-41		CFI	3.848	0.3138	12.2626	5.69262e-82	7.85581e-80		THBS1	1.793	0.2443	7.33934	9.41357e-21	1.29907e-18
GNG12	2.476	0.2523	9.81371	0	0		PEF1	0.899	1.503	0.598137	1.08105e-13	1.49185e-11		P2RY1	0.07513	0.09112	0.824517	1.73383e-05	0.00239268		CTSH	0.1361	1.505	0.0904319	8.9799e-06	0.00123923		PLAU	1.661	0.07483	22.197	9.30444e-66	1.28401e-63		THBD	3.687	0.3125	11.7984	1.34406e-63	1.85481e-61		LRP1	2.0117	0.3006	6.69228	6.78689e-69	9.36591e-67
S100A13	4.623	0.4765	9.70199	0	0		WDR1	1.491	2.577	0.57858	2.73371e-25	3.77252e-23		USP11	1.307	1.76	0.742614	2.18154e-25	3.01052e-23		S100A13	0.1178	1.615	0.0729412	7.72532e-06	0.00106609		THBS1	4.513	0.2298	19.6388	3.17377e-98	4.3798e-96		CFH	1.557	0.1357	11.4738	4.30794e-35	5.94496e-33		C2	1.897	0.3037	6.2463	2.59756e-26	3.58463e-24
SPARC	5.005	0.5201	9.62315	0	0		GNB2	0.3666	0.6588	0.556466	1.52546e-13	2.10513e-11		KLF7	0.2762	0.3795	0.7278	1.35473e-19	1.86953e-17		CRIP2	0.05978	1.126	0.0530906	0.000144776	0.019979		RGN	0.2889	0.0148	19.5203	2.91016e-15	4.01602e-13		MMP2	1.957	0.1813	10.7943	1.87047e-44	2.58125e-42		PLEK	3.879	0.6934	5.59417	5.4866e-77	7.57151e-75
TIMP3	3.091	0.3458	8.93869	0	0		MST1	0.07311	0.1393	0.524838	3.29691e-05	0.00454973		ANXA1	2.04	2.928	0.696721	2.87175e-21	3.96302e-19		FN1	0.04414	1.112	0.0396942	9.44164e-05	0.0130295		C1R	5.687	0.3008	18.9062	2.0345e-98	2.80761e-96		RGN	0.1463	0.01658	8.82388	1.49508e-06	0.00020632		PDGFB	0.3593	0.06947	5.17202	3.17032e-29	4.37504e-27
ACOX2	0.2005	0.02276	8.80931	5.28027e-34	7.28677e-32		ANG	0.08745	0.1797	0.486644	0.000121121	0.0167147		PEF1	1.069	1.729	0.618276	2.49961e-37	3.44947e-35		GNG12	0.009473	0.8637	0.0109679	1.90945e-05	0.00263505		GP1BA	0.5652	0.03465	16.3117	9.4522e-11	1.3044e-08		C1R	2.794	0.3372	8.28588	6.99026e-46	9.64655e-44		APOC1	3.762	0.8273	4.54732	3.18135e-33	4.39026e-31
F12	0.1066	0.01287	8.28283	1.6634e-23	2.2955e-21		LGMN	0.74641	1.5454	0.482988	8.8e-18	1.2144e-15		RABIF	0.4039	0.6664	0.606092	1.60043e-20	2.20859e-18		MMP14	0	0.4455	0	6.84979e-05	0.00945271		CFB	2.462	0.1677	14.681	1.85647e-51	2.56192e-49		CLU	4.0461	0.5122	7.89945	3.64805e-46	5.03431e-44		SH2B2	0.1125	0.02662	4.22615	5.5057e-06	0.000759786
HPN	0.0415	0.005088	8.15645	5.99391e-13	8.27159e-11		LAMP2	1.0455	2.4032	0.435045	4.1776e-42	5.76509e-40		MAFF	0.7837	1.3012	0.60229	1.28967e-20	1.77974e-18		PROS1	0	0.7001	0	0.000116515	0.0160791		CFD	3.241	0.2793	11.604	2.28455e-18	3.15269e-16		PECAM1	4.981	0.704	7.07528	1.9572e-43	2.70094e-41		CTSH	5.319	1.383	3.84599	1.19715e-65	1.65207e-63
PRSS23	2.137	0.265	8.06415	4.1339e-300	0		SIRT2	0.3975	0.9207	0.431737	1.31319e-15	1.8122e-13		CASP9	0.2183	0.3785	0.57675	5.32993e-18	7.3553e-16									SERPING1	5.043	0.443	11.3837	3.21411e-71	4.43548e-69		SERPING1	3.274	0.4641	7.05451	1.30313e-41	1.79832e-39		ADAM9	1.663	0.4975	3.34271	6.23974e-24	8.61085e-22
CTSK	3.198	0.4242	7.5389	3.95565e-300	0		MSRB2	0.07076	0.1873	0.37779	6.97872e-08	9.63064e-06		SIRT2	0.6074	1.067	0.56926	5.15403e-36	7.11257e-34									LRP1	3.443	0.3054	11.2737	1.6562e-53	2.28555e-51		CFB	1.167	0.1841	6.33895	4.64117e-13	6.40482e-11		THBD	1.004	0.3419	2.93653	4.94921e-09	6.82991e-07
CPB2	0.05673	0.007782	7.2899	9.20263e-19	1.26996e-16		ARF4	0.8027	2.148	0.373696	7.25248e-34	1.00084e-31		CTSB	2.878	5.302	0.542814	3.45659e-195	4.7701e-193									SERPINE1	3.011	0.3252	9.25892	3.67986e-27	5.0782e-25		CRIP2	6.529	1.038	6.28998	2.67897e-60	3.69698e-58		LGMN	3.8338	1.3911	2.75595	7.93692e-18	1.0953e-15
GSN	5.372	0.7404	7.25554	0	0		DUSP6	0.7117	1.978	0.359808	8.81608e-27	1.21662e-24		GNB2	0.4145	0.7959	0.520794	4.3168e-48	5.95718e-46									CLU	4.446	0.5099	8.71936	5.81289e-48	8.02178e-46		C1S	1.595	0.2877	5.54397	6.86494e-17	9.47362e-15		PECAM1	1.999	0.7297	2.73948	4.27367e-26	5.89767e-24
CAPN5	0.5715	0.07907	7.22777	5.10366e-138	7.04305e-136		RAC1	0.4926	1.4	0.351857	1.27405e-34	1.75819e-32		LAMP2	1.4213	2.9175	0.487164	1.24752e-118	1.72158e-116									MMP11	0.5278	0.06143	8.59189	5.75777e-06	0.000794573		SERPINE1	1.71	0.3414	5.00879	5.53687e-11	7.64088e-09		CD9	3.003	1.258	2.38712	8.03874e-17	1.10935e-14
APOC1	2.437	0.3383	7.20367	1.29292e-292	1.78423e-290		PREP	0.2615	0.8134	0.32149	8.23149e-19	1.13595e-16		LTA4H	0.793	1.681	0.471743	2.93862e-71	4.05529e-69									BMP1	2.097	0.2503	8.37795	5.86937e-35	8.09974e-33		CD9	5.866	1.24	4.73065	5.3299e-40	7.35526e-38		LTA4H	2.926	1.241	2.35778	9.70855e-18	1.33978e-15
DUSP14	1.665	0.2375	7.01053	1.91913e-242	2.64839e-240		CAPN2	0.4979	1.8826	0.264475	1.67114e-52	2.30617e-50		RAC1	0.7396	1.747	0.423354	1.01779e-104	1.40455e-102									FN1	5.749	1.0385	5.53587	6.3289e-34	8.73388e-32		TIMP3	4.87	1.035	4.70531	2.8597e-35	3.94639e-33		CASP9	0.6646	0.2974	2.2347	5.37826e-05	0.007422
A2M	4.424	0.63306	6.98828	0	0		F8	0.05451	0.2089	0.260938	3.57661e-08	4.93572e-06		LGMN	0.8248	1.962	0.420387	1.61897e-56	2.23418e-54									ACOX2	0.3577	0.06705	5.33482	4.22312e-06	0.00058279		BMP1	1.224	0.2611	4.68786	2.12339e-15	2.93028e-13		TIMP1	5.218	2.37	2.20169	8.49398e-23	1.17217e-20
MST1	0.3479	0.05188	6.70586	1.81264e-92	2.50144e-90		DUSP14	0.1561	0.682	0.228886	1.23462e-18	1.70378e-16		CTSO	0.3601	0.8603	0.418575	1.6884e-61	2.33e-59									PRSS23	3.641	0.7333	4.96523	5.15833e-29	7.11849e-27		PRSS23	3.198	0.737	4.33921	9.81432e-24	1.35438e-21		FURIN	0.7466	0.3407	2.19137	0.000120044	0.0165661
CD9	3.411	0.5239	6.51078	0	0		FURIN	0.08499	0.3849	0.220811	1.19285e-17	1.64613e-15		ARF4	1.097	2.719	0.403457	2.16931e-112	2.99365e-110									CTSK	5.416	1.118	4.84436	7.24664e-41	1.00004e-38		FN1	4.049	1.0585	3.82522	5.80459e-26	8.01033e-24		GSN	4.123	1.935	2.13075	5.75699e-18	7.94465e-16
FN1	2.866	0.4454	6.43467	6.91593e-300	0		CSRP1	0.4471	2.182	0.204904	1.14801e-47	1.58425e-45		F8	0.09767	0.2671	0.365668	7.24594e-24	9.9994e-22									CFI	1.619	0.3465	4.67244	6.15817e-11	8.49828e-09		KLF7	1.2107	0.3212	3.7693	2.51804e-15	3.4749e-13		GNB2	1.242	0.6094	2.03807	1.32896e-11	1.83396e-09
ANG	0.4389	0.06945	6.31965	3.71909e-67	5.13234e-65		FYN	0.3379	1.7762	0.190238	3.17025e-60	4.37494e-58		CPB2	0.009879	0.02994	0.32996	6.73628e-05	0.00929606									SPARC	7.483	1.657	4.51599	1.61117e-47	2.22341e-45		A2M	4.682	1.616	2.89728	2.19445e-16	3.02834e-14		CTSB	8.132	4.117	1.97522	3.70067e-52	5.10693e-50
CFI	0.9173	0.1577	5.81674	2.82515e-118	3.89871e-116		DPP4	0.0367	0.224	0.163839	3.18641e-05	0.00439724		FURIN	0.1624	0.503	0.322863	1.29221e-72	1.78325e-70									ADAM9	2.196	0.5066	4.33478	1.67742e-18	2.31484e-16		RAC1	3.466	1.269	2.73128	1.05049e-19	1.44967e-17		A2M	3.047	1.62	1.88086	8.83345e-07	0.000121902
CRIP2	2.806	0.4869	5.76299	1.49757e-290	2.06665e-288		CAPN5	0.03821	0.234	0.163291	2.86135e-14	3.94866e-12		TFPI2	0.01682	0.054	0.311481	0.000251045	0.0346442									ANG	0.6665	0.1628	4.09398	3.75412e-06	0.000518069		GNG12	2.277	0.8339	2.73054	1.62183e-14	2.23812e-12		ANXA1	4.639	2.475	1.87434	2.24791e-15	3.10212e-13
ADAM9	1.2973	0.2437	5.32335	3.99414e-220	5.51192e-218		S100A13	0.2556	1.766	0.144734	1.80144e-40	2.48598e-38		GP1BA	0.01833	0.06025	0.304232	0.000111269	0.0153551									F3	2.239	0.5697	3.93014	1.24834e-06	0.000172271		CTSH	3.898	1.455	2.67904	2.39058e-15	3.299e-13		KLF7	0.5821	0.3268	1.78121	8.28941e-07	0.000114394
CSRP1	4.858	0.9254	5.24962	0	0		P2RY1	0.01276	0.0929	0.137352	7.02299e-05	0.00969172		CFH	0.06748	0.226	0.298584	6.50436e-12	8.97602e-10									CAPN5	0.7766	0.2048	3.79199	2.93785e-10	4.05424e-08		GNB2	1.5137	0.6138	2.46611	1.70157e-07	2.34816e-05		RAC1	2.249	1.273	1.76669	5.698e-11	7.86324e-09
SERPINE1	0.8722	0.1707	5.10955	5.66476e-57	7.81738e-55		GSN	0.2719	2.209	0.123087	3.9579e-51	5.4619e-49		CSRP1	0.8204	2.924	0.280575	2.96557e-160	4.09249e-158									TIMP1	8.219	2.37	3.46793	3.07849e-37	4.24832e-35		DUSP6	4.416	1.801	2.45197	1.60022e-15	2.2083e-13		FN1	1.895	1.0784	1.75723	3.02912e-06	0.000418018
TIMP1	5.821	1.195	4.87113	0	0		C1S	0.03934	0.3392	0.115979	2.78062e-09	3.83726e-07		MSRB2	0.07116	0.2569	0.276995	4.04873e-21	5.58725e-19									DPP4	0.6796	0.1969	3.4515	1.01306e-06	0.000139802		TIMP1	5.803	2.399	2.41892	2.19677e-17	3.03154e-15		LAMP2	3.309	2.2234	1.48826	9.52033e-09	1.31381e-06
DUSP6	4.363	0.9012	4.84132	0	0		FBN1	0.0109	0.1009	0.108028	1.00273e-06	0.000138377		C1QA	0.1007	0.3888	0.259002	1.59706e-09	2.20395e-07									KLF7	1.0761	0.3238	3.32335	1.47701e-14	2.03828e-12		SPARC	4.001	1.702	2.35076	1.49923e-10	2.06894e-08		DUSP6	2.695	1.814	1.48567	2.8097e-06	0.000387738
BMP1	0.6511	0.1349	4.82654	3.2458e-118	4.47921e-116		ADAM9	0.0603	0.5872	0.102691	1.28027e-28	1.76677e-26		RAPGEF3	0.02175	0.08417	0.258406	1.3014e-10	1.79593e-08									GNG12	2.64	0.8304	3.17919	2.38898e-18	3.29679e-16		ADAM9	1.207	0.5192	2.32473	4.85445e-07	6.69914e-05		USP11	0.7968	1.58	0.504304	0.000186286	0.0257075
C2	0.8008	0.1781	4.49635	3.32152e-78	4.58369e-76		SERPINE1	0.04083	0.4004	0.101973	1.02688e-10	1.4171e-08		HPN	0.005317	0.02264	0.23485	1.31699e-05	0.00181744									MMP14	1.3117	0.4289	3.05829	1.14992e-12	1.58689e-10		PROS1	1.458	0.6814	2.13971	1.04714e-05	0.00144505		SPARC	0.3819	1.771	0.215641	3.58321e-06	0.000494482
KLKB1	0.08847	0.02022	4.37537	3.60434e-21	4.97398e-19		C2	0.03831	0.3851	0.0994807	1.10504e-12	1.52495e-10		KLKB1	0.0127	0.05948	0.213517	2.41329e-11	3.33035e-09									PLAT	1.853	0.623	2.97432	1.31137e-10	1.80969e-08		S100A13	3.077	1.578	1.94994	8.8793e-07	0.000122534		TIMP3	0.1769	1.114	0.158797	2.53182e-07	3.49391e-05
MMP15	0.03815	0.00952	4.00735	1.65966e-15	2.29034e-13		MMP8	0.0198	0.1994	0.0992979	1.18579e-06	0.000163639		C1R	0.1214	0.5716	0.212386	1.36762e-43	1.88731e-41									GSN	5.687	1.945	2.92391	2.11541e-22	2.91926e-20		PEF1	2.633	1.419	1.85553	4.78239e-06	0.000659969		CRIP2	0.159	1.141	0.139351	6.9088e-08	9.53415e-06
LRP1	0.7606	0.1931	3.93889	1.29934e-254	1.79309e-252		CFH	0.01656	0.1729	0.0957779	3.53867e-06	0.000488337		DUSP6	0.5603	2.859	0.195978	1.88697e-211	2.60402e-209									TIMP3	3.0997	1.062	2.91874	1.59745e-17	2.20449e-15		FURIN	0.6379	0.3476	1.83516	0.000328491	0.0453318		DUSP14	0.08136	0.6387	0.127384	3.33894e-05	0.00460774
SERPINA1	1.08	0.2923	3.69483	4.64388e-90	6.40856e-88		C1R	0.03748	0.4132	0.0907067	5.82219e-14	8.03462e-12		DUSP14	0.1847	0.9747	0.189494	1.57599e-95	2.17486e-93									THBD	0.9967	0.3512	2.83798	9.90799e-07	0.00013673		GSN	3.544	1.972	1.79716	1.51638e-07	2.0926e-05		FYN	0.1437	1.658	0.0866707	3.33425e-19	4.60127e-17
CFB	0.4196	0.1155	3.6329	1.9322e-46	2.66643e-44		BMP1	0.02575	0.3056	0.0842605	9.05162e-17	1.24912e-14		SH2B2	0.008502	0.04527	0.187806	8.51528e-08	1.17511e-05									S100A13	4.276	1.563	2.73576	2.29246e-17	3.16359e-15		CAPN2	2.961	1.712	1.72956	2.75188e-06	0.000379759		PRSS23	0.05195	0.7914	0.0656432	1.12417e-06	0.000155136
MSRB2	0.3565	0.1068	3.33801	1.16997e-27	1.61456e-25		CPN1	0.008527	0.1047	0.0814422	3.21918e-06	0.000444247		MST1	0.03475	0.2098	0.165634	5.89936e-37	8.14111e-35									DUSP14	1.542	0.6115	2.52167	6.75369e-06	0.000932009		APOC1	0.08508	0.9179	0.0926898	0.000226671	0.0312806		ITGB3	0.02834	0.447	0.0634004	9.015e-06	0.00124407
THBD	0.7338	0.2209	3.32187	1.74421e-67	2.407e-65		DCT	0.07501	0.9439	0.0794682	1.5991e-18	2.20676e-16		F12	0.009433	0.06126	0.153983	6.03659e-11	8.3305e-09									ARF4	4.452	1.966	2.2645	1.37458e-14	1.89692e-12		LRP1	0.01628	0.3513	0.0463422	0.000122634	0.0169234		PLAT	0.02929	0.656	0.0446494	6.62815e-06	0.000914685
ARF4	4.052	1.237	3.27567	1.76122e-266	2.43048e-264		ACOX2	0.005681	0.079	0.0719114	0.000174139	0.0240312		CAPN5	0.05205	0.3405	0.152863	1.10636e-62	1.52678e-60									CAPN2	3.723	1.7025	2.18678	1.72867e-12	2.38556e-10		S100A1	0	0.6499	0	8.10191e-05	0.0111806
FURIN	0.7097	0.2188	3.2436	3.96387e-126	5.47014e-124		TIMP3	0.08605	1.214	0.0708814	1.17626e-44	1.62323e-42		BMP1	0.0652	0.4421	0.147478	1.10563e-66	1.52576e-64									CD9	2.794	1.285	2.17432	8.31002e-07	0.000114678
CLU	1.124	0.353	3.18414	3.05125e-98	4.21072e-96		TIMP1	0.185	2.729	0.0677904	5.1928e-66	7.16606e-64		CRIP2	0.2584	1.799	0.143635	4.00464e-150	5.5264e-148									ANXA1	5.327	2.496	2.13421	2.47935e-12	3.4215e-10
MMP11	0.1346	0.04268	3.1537	6.3262e-11	8.73015e-09		C3	0.01217	0.1858	0.0655005	4.23755e-06	0.000584782		A2M	0.3824	2.6796	0.142708	7.88648e-125	1.08833e-122									PROS1	1.4519	0.6822	2.12826	2.75403e-08	3.80056e-06
RAC1	2.4024	0.8903	2.69842	3.75099e-192	5.17636e-190		APOC1	0.06364	1.011	0.0629476	4.57658e-29	6.31568e-27		CLU	0.1276	0.9087	0.14042	6.87358e-80	9.48554e-78									FURIN	0.7213	0.3467	2.08047	0.000132903	0.0183406
LAMP2	4.099	1.5675	2.61499	3.36784e-269	4.64761e-267		ITGB3	0.02913	0.4864	0.059889	1.68307e-22	2.32263e-20		TIMP1	0.5551	3.96	0.140177	2.0063e-281	2.76869e-279									RAC1	2.457	1.284	1.91355	2.83457e-07	3.9117e-05
CTSO	1.152	0.4474	2.57488	2.17233e-92	2.99782e-90		SERPINA1	0.03246	0.5645	0.0575022	1.94654e-16	2.68623e-14		C1S	0.0691	0.4954	0.139483	3.6128e-38	4.98567e-36									CTSO	1.183	0.6308	1.8754	0.00035886	0.0495227
F8	0.3294	0.1407	2.34115	2.0283e-28	2.79906e-26		C1QA	0.01662	0.2912	0.0570742	4.59744e-06	0.000634446		CTSK	0.2649	1.903	0.139201	6.46779e-135	8.92555e-133									CRIP2	2.063	1.102	1.87205	5.88214e-05	0.00811735
LGMN	2.496	1.0712	2.3301	1.11574e-85	1.53972e-83		LRP1	0.0205	0.3873	0.0529305	1.93581e-34	2.67141e-32		OLR1	0.02165	0.1747	0.123927	3.1793e-10	4.38743e-08									CTSH	2.686	1.473	1.82349	0.000188553	0.0260203
RABIF	0.9253	0.4105	2.25408	2.7938e-45	3.85544e-43		MMP14	0.02462	0.4924	0.05	3.67608e-35	5.07299e-33		PLAU	0.01898	0.157	0.120892	3.09827e-13	4.27561e-11									CTSB	5.713	4.205	1.35862	2.99099e-06	0.000412757
SIRT2	1.402	0.6625	2.11623	7.28378e-75	1.00516e-72		CLU	0.02999	0.6279	0.0477624	4.67847e-21	6.45629e-19		MMP15	0.003072	0.02862	0.107338	1.75526e-10	2.42226e-08
ANXA1	4.111	1.948	2.11037	7.4994e-95	1.03492e-92		CTSK	0.05986	1.314	0.0455556	8.57385e-37	1.18319e-34		C3	0.0295	0.2761	0.106845	1.31146e-21	1.80981e-19
PREP	1.212	0.5815	2.08426	6.66798e-73	9.20181e-71		THBD	0.01816	0.4023	0.0451404	3.04055e-15	4.19596e-13		C2	0.05746	0.5778	0.0994462	9.57142e-57	1.32086e-54
PEF1	2.311	1.111	2.08011	1.04742e-90	1.44543e-88		HTRA1	0.005223	0.1163	0.0449097	8.7606e-06	0.00120896		SERPINE1	0.05765	0.6027	0.0956529	4.48577e-39	6.19036e-37
CTSB	6.78	3.277	2.06897	1.13635e-300	0		PRSS23	0.0368	0.8631	0.042637	3.38586e-32	4.67249e-30		DCT	0.1286	1.4225	0.0904042	6.93689e-95	9.57291e-93
GNB2	0.9827	0.4942	1.98847	1.04509e-76	1.44222e-74		CD9	0.0601	1.46	0.0411644	2.65589e-44	3.66513e-42		HTRA1	0.01462	0.1755	0.0833048	9.04638e-26	1.2484e-23
CTSH	2.283	1.195	1.91046	2.82924e-68	3.90435e-66		VWF	0.004543	0.1133	0.0400971	0.000120821	0.0166732		THBS1	0.03985	0.4829	0.0825223	2.87391e-48	3.96599e-46
USP11	2.313	1.279	1.80844	3.68538e-81	5.08582e-79		PROS1	0.02851	0.7751	0.0367824	3.80115e-33	5.24558e-31		CTSH	0.1964	2.523	0.0778438	8.30951e-272	1.14671e-269
P2RY1	0.1232	0.06948	1.77317	1.34569e-10	1.85706e-08		TF	0.01508	0.4144	0.03639	1.46267e-10	2.01849e-08		APOC1	0.1188	1.536	0.0773438	5.12539e-148	7.07303e-146
MAFF	1.5679	0.887	1.76764	1.79882e-28	2.48237e-26		S100A1	0.02599	0.7174	0.036228	1.83307e-27	2.52963e-25		FBN1	0.01155	0.1544	0.0748057	3.43828e-26	4.74482e-24
C1R	0.5381	0.3098	1.73693	3.32707e-31	4.59136e-29		CRIP2	0.04218	1.248	0.0337981	1.67004e-38	2.30466e-36		S100A1	0.07873	1.09	0.0722294	7.0975e-130	9.79455e-128
C1S	0.4413	0.2558	1.72518	2.76216e-21	3.81177e-19		A2M	0.05842	1.858	0.0314424	1.37989e-65	1.90424e-63		VWF	0.01207	0.1725	0.069971	1.07354e-12	1.48149e-10
MMP2	0.2938	0.1736	1.6924	5.27892e-20	7.2849e-18		PLAT	0.01867	0.7165	0.0260572	6.20293e-29	8.56005e-27		PRSS23	0.09116	1.315	0.0693232	1.48171e-161	2.04475e-159
SERPING1	0.7123	0.426	1.67207	2.35912e-35	3.25558e-33		SPARC	0.04843	1.944	0.0249126	1.53546e-57	2.11893e-55		ADAM9	0.06199	0.9021	0.0687174	1.02661e-152	1.41672e-150
CASP9	0.4314	0.2613	1.65098	2.70615e-23	3.73449e-21		PDGFB	0.002125	0.08664	0.0245268	7.66858e-05	0.0105826		ANG	0.01965	0.2892	0.0679461	1.14918e-43	1.58587e-41
LTA4H	1.801	1.0952	1.64445	1.99603e-52	2.75452e-50		FN1	0.02923	1.234	0.0236872	3.36128e-41	4.63857e-39		ACOX2	0.008103	0.1211	0.0669116	7.34058e-17	1.013e-14
CAPN2	2.4198	1.473	1.64277	3.05059e-57	4.20981e-55		CFI	0.009138	0.4074	0.02243	2.57479e-15	3.55321e-13		CD9	0.1476	2.231	0.0661587	5.59492e-231	7.72099e-229
ISCU	3.184	2.238	1.4227	5.45209e-27	7.52389e-25		MMP2	0.005097	0.2312	0.0220458	7.20725e-10	9.946e-08		CPN1	0.01005	0.1613	0.0623063	1.0696e-30	1.47604e-28
RAPGEF3	0.06441	0.05347	1.2046	0.000261143	0.0360377		GNG12	0.02031	0.9581	0.0211982	5.6215e-47	7.75766e-45		S100A13	0.1691	2.742	0.0616703	8.81872e-279	1.21698e-276
THBS1	0.2681	0.2927	0.915955	7.79204e-08	1.0753e-05		SERPING1	0.008904	0.5651	0.0157565	1.15956e-20	1.60019e-18		SERPING1	0.0532	0.8635	0.0616097	1.92046e-98	2.65023e-96
KLF7	0.29891	0.3465	0.862655	1.74695e-06	0.000241079		THBS1	0.004244	0.3212	0.013213	7.55173e-13	1.04214e-10		MMP11	0.007026	0.116	0.060569	6.16917e-15	8.51346e-13
F3	0.4261	0.6531	0.652427	7.40589e-21	1.02201e-18		ANXA1	0.03389	2.845	0.0119121	3.437e-86	4.74306e-84		GNG12	0.08715	1.467	0.059407	5.10549e-242	7.04558e-240
CTSL2	0.2678	0.4334	0.617905	7.44478e-25	1.02738e-22		CFB	0.002411	0.2222	0.0108506	6.74159e-10	9.30339e-08		PLAT	0.06343	1.1	0.0576636	6.22199e-144	8.58635e-142
CFD	0.1332	0.3868	0.344364	1.8306e-14	2.52623e-12		APOC2	0.006272	0.9148	0.00685614	4.56856e-23	6.30461e-21		CFB	0.0194	0.3405	0.056975	4.44513e-43	6.13429e-41
F2RL2	0.1495	0.4745	0.315068	7.41147e-34	1.02278e-31									LRP1	0.03154	0.5986	0.0526896	1.5902e-186	2.19448e-184
FYN	0.5963	1.9954	0.298837	7.98951e-65	1.10255e-62									TF	0.03157	0.6409	0.0492589	5.83786e-44	8.05625e-42
C1QA	0.07659	0.3291	0.232726	2.82724e-07	3.9016e-05									GSN	0.1675	3.454	0.0484945	0	0
PECAM1	0.2172	0.9667	0.224682	6.27995e-92	8.66632e-90									FN1	0.08921	1.909	0.0467313	6.35775e-204	8.7737e-202
MMP9	0.01152	0.05175	0.222609	3.35122e-05	0.00462469									SPARC	0.1385	3.01	0.0460133	0	0
DPP4	0.05094	0.2598	0.196074	2.8953e-11	3.99551e-09									SERPINA1	0.04013	0.8776	0.045727	3.37952e-91	4.66373e-89
PDGFB	0.01646	0.09983	0.16488	1.66469e-06	0.000229727									TIMP3	0.08632	1.8903	0.0456647	6.22978e-275	8.5971e-273
OLR1	0.01878	0.1393	0.134817	1.23366e-07	1.70246e-05									MMP1	0.003719	0.08234	0.0451664	1.19775e-06	0.000165289
PLEK	0.04691	1.051	0.0446337	5.44257e-67	7.51074e-65									THBD	0.02697	0.6258	0.0430968	4.53069e-84	6.25236e-82
														MMP8	0.01229	0.3132	0.0392401	1.18934e-37	1.64129e-35
														PROS1	0.0456	1.209	0.0377171	8.19925e-182	1.1315e-179
														MMP2	0.01259	0.3609	0.034885	1.67764e-47	2.31514e-45
														MMP14	0.02551	0.7724	0.0330269	3.95844e-202	5.46265e-200
														APOC2	0.04037	1.433	0.0281717	9.98093e-120	1.37737e-117
														CFI	0.01632	0.6407	0.0254721	1.80848e-79	2.4957e-77
														ITGB3	0.01474	0.7724	0.0190834	1.28318e-143	1.77078e-141

## Sheet: Table S6
Table S6. Top genes correlated with F3, PLAT and SERPINE1 in cancer cells from SKCM metastases
Top genes correlated with F3	Pearson correlation coefficient r		Top genes correlated with PLAT	Pearson correlation coefficient r		Top genes correlated with SERPINE1	Pearson correlation coefficient r
CP	0.349035		APP	0.346769		TIMP1	0.383897
CLDN11	0.32788		PTPRZ1	0.337694		EMP1	0.380158
KLRC2	0.327736		GPI	0.322485		ARC	0.365706
COL3A1	0.308828		GARS	0.297113		TM4SF1	0.364863
SNED1	0.308008		ADAMTS1	0.296867		ANXA1	0.361537
COL8A1	0.307911		ACTB	0.294335		SLC5A3	0.354643
PXDN	0.298342		GAS7	0.292452		TSC22D3	0.35403
PDGFA	0.297847		FRZB	0.286659		TNFRSF12A	0.348105
SFRP1	0.292141		NID1	0.284751		SERPINE2	0.34014
NGEF	0.288809		RPL8	0.283498		CDKN1A	0.337041
TERT	0.285351		FCRLA	0.282954		S100A6	0.333685
ZNF716	0.283804		EDNRB	0.28269		A2M	0.33131
ERRFI1	0.282273		PLTP	0.282479		CBLB	0.331196
OSMR	0.281604		CYP51A1	0.281718		DDR1	0.330852
COL1A2	0.280822		RNASE1	0.280951		ITGA3	0.32866
TF	0.280211		C1QBP	0.27908		IER3	0.327581
EGFLAM	0.279652		COL15A1	0.277164		CTSB	0.324438
CRIM1	0.279045		MYC	0.275571		ANGPTL4	0.323382
RYR2	0.277416		KDELR3	0.274546		KRT18	0.320336
PDK4	0.276707		VCAN	0.272966		GEM	0.319746
C2orf82	0.274879		FAM210A	0.272855		ATF3	0.319684
POTEF	0.274784		MAGEC2	0.272145		TRIML2	0.317464
ZNF117	0.274389		METTL1	0.271437		CDH19	0.310901
HAPLN1	0.273215		UQCRFS1	0.270516		MT2A	0.31085
TESC	0.272706		EIF3K	0.270366		FAM46A	0.310609
ITGB4	0.270294		EIF4A1	0.268452		UBC	0.309539
TRHDE-AS1	0.268139		PYCARD	0.268277		DDIT3	0.30322
MUC5B	0.268075		RPS16	0.267092		SERPINA3	0.302745
RBM20	0.263843		C1orf151-NBL1	0.266464		SDC4	0.302495
FMOD	0.263313		IMPDH1	0.265858		S100A16	0.301659
SAA1	0.262015		GNL3	0.265132		PERP	0.300678
LIFR	0.260616		EPHA3	0.264713		AHNAK	0.298494
CCDC144B	0.260565		TPM4	0.26355		XAGE1A	0.296692
REM1	0.26031		RPS5	0.262657		ADM	0.293323
GPC6	0.260209		SLC13A3	0.261557		XAGE1C	0.293265
NREP	0.257426		ASAP1	0.26115		XAGE1D	0.292285
MAGEA4	0.256182		RPL18	0.261008		MKNK2	0.29218
ABCA8	0.255886		NAPRT1	0.260173		DUSP6	0.292149
VIT	0.254816		LPL	0.260066		XAGE1B	0.291158

## Sheet: Table S7
Table S7. CRG expression in cancer cells from SKCM metastases vs CTC
using Student t-test, genes significantly more expressed in CTC are highlighted in yellow, genes significanltly more expressed in cancer are shown in blue
Genes more expressed in CTC	mean CANCER cells (GSE72056)	mean CTC (GSE255299)	t-test	FDR	fold	direction		Genes less expressed in CTC	mean CANCER cells GSE72056	mean CTC (GSE255299)	t test	FDR	fold	direction
THBS1	0.268129	1.73363	1.44496e-38	1.96514e-36	6.46563	UP		CTSB	6.77983	1.03042	2.42291e-112	3.29516e-110	0.151983	DOWN
PF4	0.00677839	1.08027	1.64905e-36	2.24271e-34	159.37	UP		LAMP2	4.09936	1.32537	4.91149e-51	6.67962e-49	0.323311	DOWN
TIMP3	3.09102	5.33737	4.06203e-23	5.52436e-21	1.72673	UP		CSRP1	4.85754	1.47213	1.68558e-41	2.29239e-39	0.303061	DOWN
FBN1	0.0697946	0.521126	4.75741e-21	6.47008e-19	7.46656	UP		A2M	4.42371	0.423429	1.29913e-28	1.76682e-26	0.095718	DOWN
GDA	0.00986833	0.226888	3.77018e-19	5.12744e-17	22.9915	UP		GSN	5.37212	2.79676	2.80594e-27	3.81608e-25	0.520608	DOWN
TFPI2	0.0298442	0.415464	7.65973e-16	1.04172e-13	13.9211	UP		ISCU	3.18391	0.817744	8.82891e-26	1.20073e-23	0.256837	DOWN
VWF	0.0434743	0.465259	9.36065e-16	1.27305e-13	10.7019	UP		CD9	3.41056	0.987561	9.23279e-20	1.25566e-17	0.28956	DOWN
HNF4A	0.00429498	0.194732	2.33333e-14	3.17333e-12	45.3395	UP		PROS1	2.13973	0.205447	1.77683e-18	2.41649e-16	0.0960153	DOWN
RAC1	2.40244	3.79343	9.83441e-12	1.33748e-09	1.57899	UP		FN1	2.86564	0.187676	2.15576e-18	2.93184e-16	0.0654918	DOWN
F2	0.00354641	0.270411	1.29204e-11	1.75718e-09	76.2492	UP		CTSK	3.19805	0.380735	9.91496e-18	1.34843e-15	0.119052	DOWN
MMP2	0.29375	1.03704	1.4634e-11	1.99023e-09	3.53037	UP		LGMN	2.49622	0.432173	1.61736e-17	2.1996e-15	0.173131	DOWN
HTRA1	0.116788	0.555761	2.13172e-09	2.89914e-07	4.75872	UP		CTSH	2.28262	0.134076	1.74418e-17	2.37208e-15	0.0587377	DOWN
PLEK	0.0469049	0.407121	2.69537e-08	3.6657e-06	8.67969	UP		APOC1	2.43709	0.142912	3.06143e-16	4.16355e-14	0.0586405	DOWN
GP1BA	0.00967326	0.17842	1.79442e-07	2.44042e-05	18.4446	UP		MAFF	1.56786	0.118366	9.41773e-15	1.28081e-12	0.0754957	DOWN
PROC	0	0.101585	2.11439e-07	2.87557e-05	NA	UP		S100A1	2.04511	0.284641	2.41077e-14	3.27864e-12	0.139181	DOWN
COMP	0.0106173	0.230888	2.69417e-07	3.66408e-05	21.7463	UP		ARF4	4.05166	2.3256	3.43301e-14	4.66889e-12	0.573986	DOWN
GNB2	0.982671	1.77103	4.28017e-07	5.82104e-05	1.80226	UP		TIMP1	5.82084	3.57433	8.63957e-14	1.17498e-11	0.614056	DOWN
HMGCS2	0.000264224	0.0799351	4.64592e-07	6.31845e-05	302.527	UP		APOC2	2.57608	0	1.41544e-13	1.925e-11	0	DOWN
MEP1A	0.00140142	0.107867	7.83167e-07	0.000106511	76.9695	UP		S100A13	4.62305	2.90129	7.87944e-13	1.0716e-10	0.627571	DOWN
MBL2	0.0114708	0.131689	1.51292e-06	0.000205757	11.4804	UP		DCT	2.55909	0.0515385	2.32895e-11	3.16737e-09	0.0201394	DOWN
C9	0.00870255	0.133498	5.48764e-06	0.000746319	15.3401	UP		DUSP6	4.36253	2.59775	2.60985e-10	3.5494e-08	0.59547	DOWN
F13B	0.00647709	0.109432	5.52156e-06	0.000750932	16.8952	UP		CTSO	1.15179	0.037994	1.10526e-09	1.50315e-07	0.032987	DOWN
ITGB3	1.43776	2.31226	7.69729e-06	0.00104683	1.60824	UP		WDR1	2.63759	1.46986	1.77794e-09	2.41799e-07	0.557274	DOWN
SERPINC1	0.00736979	0.162085	1.11388e-05	0.00151488	21.9932	UP		MMP14	1.33371	0.42922	1.87058e-09	2.54398e-07	0.321823	DOWN
MMP15	0.0381459	0.185329	1.3968e-05	0.00189965	4.85841	UP		PRSS23	2.13651	0.784679	8.31167e-09	1.13039e-06	0.367271	DOWN
HPN	0.0414961	0.205888	2.84621e-05	0.00387085	4.96162	UP		SERPINA1	1.07997	0.0261464	2.22576e-07	3.02703e-05	0.0242102	DOWN
APOC3	0	0.0481141	5.71359e-05	0.00777048	NA	UP		ADAM9	1.29728	0.452581	8.13902e-07	0.000110691	0.348869	DOWN
RAPGEF3	0.0644117	0.257587	0.000107906	0.0146753	3.99907	UP		SIRT2	1.40233	0.472787	1.4667e-06	0.000199471	0.337143	DOWN
F11	0.00185612	0.0759646	0.000130845	0.0177949	40.9266	UP		LTA4H	1.80147	0.802414	1.90997e-06	0.000259755	0.445421	DOWN
PROZ	0.000861432	0.0376274	0.000142042	0.0193177	43.68	UP		C2	0.800798	0	3.18036e-06	0.000432529	0	DOWN
C8A	0.0033262	0.0924996	0.00026212	0.0356483	27.8094	UP		SERPINE1	0.872207	0.0139144	4.03056e-06	0.000548156	0.0159531	DOWN
F12	0.106597	0.33809	0.000286069	0.0389054	3.17167	UP		THBD	0.733798	0	7.45155e-06	0.00101341	0	DOWN
MMP7	0.00792975	0.111903	0.000616612	0.0838592	14.1118	UP		CLU	1.12391	0.268661	2.22421e-05	0.00302492	0.239042	DOWN
APOA1	0.0072132	0.0828626	0.000622518	0.0846625	11.4876	UP		F3	0.426127	0.0624116	2.94316e-05	0.0040027	0.146462	DOWN
RGN	0.00254002	0.0484636	0.000689328	0.0937486	19.08	UP		SERPING1	0.712259	0.0763802	8.22919e-05	0.0111917	0.107237	DOWN
FURIN	0.709736	1.15261	0.000746011	0.101458	1.624	UP		PLAT	1.92671	1.00368	8.52768e-05	0.0115976	0.520932	DOWN
C3	0.0833605	0.280987	0.000801156	0.108957	3.37075	UP		CFI	0.917299	0.182947	8.82941e-05	0.012008	0.199441	DOWN
GP9	0.00547112	0.111139	0.000852014	0.115874	20.3138	UP		USP11	2.31323	1.53977	0.000301562	0.0410124	0.665637	DOWN
CPB2	0.0567317	0.191902	0.00123706	0.16824	3.38263	UP		TF	1.16065	0.142755	0.00033214	0.0451711	0.122996	DOWN
TMPRSS6	0.00240463	0.0335512	0.00134829	0.183367	13.9528	UP		DUSP14	1.66458	0.879584	0.000349929	0.0475904	0.528413	DOWN
SH2B2	0.0164166	0.1152	0.00239056	0.325116	7.01727	UP		RABIF	0.925344	0.440488	0.000783347	0.106535	0.476027	DOWN
MMP1	0.018454	0.145994	0.00469168	0.638068	7.91121	UP		CRIP2	2.80612	1.86274	0.000809653	0.110113	0.663815	DOWN
F10	0.00980182	0.065731	0.00526992	0.716709	6.706	UP		MSRB2	0.356516	0.0474203	0.000862464	0.117295	0.13301	DOWN
CAPN5	0.571491	0.917593	0.00641597	0.872572	1.60561	UP		ANG	0.438901	0.0260612	0.000983453	0.13375	0.0593784	DOWN
LEFTY2	0.00632753	0.0507567	0.00783648	1.06576	8.02157	UP		PEF1	2.31056	1.53515	0.00102194	0.138984	0.664404	DOWN
PECAM1	0.217211	0.387054	0.0108192	1.47141	1.78193	UP		CFB	0.419592	0.0477799	0.00316903	0.430989	0.113872	DOWN
P2RY1	0.123193	0.263992	0.04151	5.64536	2.14292	UP		F8	0.329442	0.0571327	0.00903465	1.22871	0.173423	DOWN
GNG12	2.47621	2.83512	0.0600037	8.16051	1.14494	UP		C1R	0.53805	0.187897	0.0109722	1.49223	0.349218	DOWN
OLR1	0.0187847	0.0608892	0.105679	14.3724	3.24142	UP		MST1	0.347914	0.112139	0.0117266	1.59481	0.322318	DOWN
MMP9	0.0115226	0.057755	0.106307	14.4577	5.01232	UP		MMP8	0.610714	0.197929	0.0148899	2.02503	0.324094	DOWN
PDGFB	0.0164637	0.0495659	0.191317	26.019	3.01062	UP		CAPN2	2.4198	1.92427	0.0170147	2.314	0.795217	DOWN
ITGA2	0.421262	0.518893	0.269176	36.6079	1.23176	UP		BMP1	0.651137	0.33963	0.0194697	2.64788	0.521596	DOWN
PLG	0.0185359	0.0398688	0.318826	43.3603	2.15089	UP		PREP	1.21215	0.798526	0.0241218	3.28056	0.658768	DOWN
ACOX2	0.20053	0.281672	0.35502	48.2827	1.40464	UP		C1S	0.441281	0.174892	0.0539511	7.33735	0.396329	DOWN
KLKB1	0.0884708	0.135771	0.36872	50.1459	1.53464	UP		KLF7	0.298907	0.156998	0.073308	9.96989	0.525241	DOWN
DPP4	0.05094	0.0819531	0.450636	61.2865	1.60882	UP		LRP1	0.76056	0.57535	0.0952951	12.9601	0.756481	DOWN
C1QA	0.076589	0.118838	0.554904	75.4669	1.55164	UP		SPARC	5.00514	4.63926	0.117665	16.0024	0.926898	DOWN
FYN	0.596256	0.654765	0.641207	87.2041	1.09813	UP		CPN1	0.318782	0.191946	0.208622	28.3726	0.602124	DOWN
MASP2	0.0208204	0.025622	0.799253	108.698	1.23062	UP		CFD	0.133238	0.0636537	0.337197	45.8587	0.477745	DOWN
CFH	0.118907	0.121097	0.976028	132.74	1.01842	UP		PLAU	0.0285492	0	0.388515	52.838	0	DOWN
CASP9	0.431399	0.433232	0.987901	134.355	1.00425	UP		C8G	0.0152603	0	0.51216	69.6537	0	DOWN
								MMP11	0.13462	0.0925513	0.578348	78.6554	0.687503	DOWN
								MMP3	0.00644998	0	0.591106	80.3904	0	DOWN
								KLK8	0.00944014	0	0.628381	85.4598	0	DOWN
								HRG	0.00286858	0	0.630349	85.7275	0	DOWN
								ITIH1	0.0020605	0	0.632939	86.0796	0	DOWN
								MMP10	0.00438409	0	0.747885	101.712	0	DOWN
								FGG	0.028106	0.0176902	0.763339	103.814	0.629408	DOWN
								FGA	0.00216341	0	0.768018	104.45	0	DOWN
								F9	0.00174728	0	0.76814	104.467	0	DOWN
								C8B	0.000952426	0	0.803387	109.261	0	DOWN
								SERPINB2	0.0241365	0.0164374	0.813219	110.598	0.681017	DOWN
								CTSE	0.00852864	0.00546177	0.827988	112.606	0.640403	DOWN
								F2RL2	0.149536	0.140943	0.866051	117.783	0.942532	DOWN
								ANXA1	4.11098	4.08166	0.931283	126.654	0.992868	DOWN

## Sheet: Table S8
Table S8. Top genes most correlated with the platelet score
All gene with a correlation coefficient > 0.5 are shown
Correlation with the platelet score	SPEARMAN r correlation coefficient
GLO1	0.725659
TSNAX	0.713626
PAIP2	0.682438
NR2F6	0.682031
CSNK1G3	0.679664
COX6B1	0.676736
POLR1D	0.672655
ARF6	0.653472
DNAJC2	0.651409
THOC7	0.643412
LDHB	0.643406
GNB2	0.63476
CD47	0.634184
SSR1	0.633561
NDUFAF8	0.633447
MCL1	0.632214
XRCC5	0.630925
THBS1	0.630899
PSMA1	0.626429
ATXN10	0.625661
KTN1	0.625457
BFAR	0.624383
DZIP1	0.623187
FRA10AC1	0.621535
GNB1	0.621473
METTL14	0.619746
ATM	0.618936
CTNNAL1	0.617819
MMADHC	0.616704
HINT1	0.615707
GDI1	0.614531
AASS	0.613439
PHC2	0.613307
PCNP	0.613146
HAUS6	0.613105
YWHAE	0.612136
ATP6V1A	0.611214
SKIC3	0.610826
YBX3	0.609923
MACF1	0.609793
RPS2	0.609542
STIP1	0.609323
BTF3	0.609272
ZNF37A	0.609078
EEA1	0.607856
ERRFI1	0.607774
SCD	0.606466
PRPF6	0.605562
CRIPT	0.605403
ANXA7	0.604759
HM13	0.604743
STX16	0.604521
GADD45GIP1	0.603897
RCN2	0.603767
ELOC	0.60373
MORF4L1	0.601632
ATP5ME	0.60091
PBRM1	0.599891
CUX1	0.599056
CCT2	0.597883
FKBP14	0.596976
LY6E	0.596296
ITGB3	0.595925
RPL29	0.5949
NPM1	0.594791
SSR2	0.59459
PTPN11	0.592815
NARS1	0.592779
DNAJC3	0.592511
XRCC6	0.592447
TOP2A	0.591338
ATP13A3	0.591119
DDX27	0.590814
CNTRL	0.590687
RPL5	0.590636
RAB2A	0.589795
GGPS1	0.589463
PSMA5	0.588523
DAP	0.587709
FTL	0.58654
ATP5IF1	0.586484
H2AZ2	0.586442
PTPN12	0.586263
CAMSAP2	0.585388
UBXN1	0.584985
RPLP0	0.584562
TAF5L	0.584036
MED13	0.584004
NCOA6	0.58249
SEC61A1	0.581638
PSMD4	0.581368
RELL1	0.581009
EIF4G2	0.58096
TMBIM6	0.58096
ASPH	0.580492
EIF5B	0.580454
PPP2CA	0.580454
CENPB	0.580272
GLIS3	0.578804
CDC5L	0.578794
AGPS	0.578457
SLK	0.578321
SAE1	0.577848
ARHGAP23	0.577586
AHCTF1	0.577448
COX7C	0.577399
NDUFS8	0.577066
KHDRBS1	0.576881
PSMA7	0.576829
SSBP1	0.576793
ERBIN	0.576262
KIF20B	0.576074
KDELR2	0.576057
IPO8	0.575507
MTPN	0.575431
RASSF8	0.574127
NETO2	0.573728
TMEM123	0.573451
ZNF131	0.573251
BTAF1	0.57218
UBQLN1	0.571863
SLC2A1	0.571506
MAGEC2	0.571223
DUSP6	0.571063
COTL1	0.57079
RPS14	0.570654
COX5A	0.569957
PPP1R14B	0.569927
FNDC3A	0.569278
ANXA1	0.56923
TOR1AIP2	0.569151
NORAD	0.568985
ZCCHC10	0.568955
CAPZA1	0.568376
TUBB4B	0.5678
CMTM6	0.567224
USP24	0.566905
DAG1	0.566736
KPNA2	0.566634
MAPK1	0.566617
UTP6	0.566587
LAMB1	0.566543
FAM20B	0.565729
YME1L1	0.565373
RPS20	0.565034
EIF2AK1	0.56467
CNBP	0.56346
NOC3L	0.56343
TIMP2	0.563405
RBBP6	0.563197
HAPLN1	0.563048
HDLBP	0.562654
IRS2	0.562522
MCTS1	0.561847
HNRNPH1	0.56183
ADAR	0.561453
SCAF11	0.561313
MAPRE2	0.561287
ACADM	0.560927
CHCHD2	0.560893
RPL19	0.56066
TRMT112	0.560383
CREB1	0.55928
OGA	0.559271
CDC27	0.559256
NDUFS5	0.558954
TSPAN13	0.558947
TERF2IP	0.55885
NSD3	0.558846
NUDT21	0.558843
TMEM33	0.558451
NDUFB8	0.558408
METAP2	0.558335
PMEPA1	0.558156
SRSF2	0.558116
LONP2	0.557657
PSMB2	0.557507
SKAP2	0.55732
ALYREF	0.556969
H2AZ1	0.55682
CEP57	0.556384
ANKIB1	0.556316
ASCC3	0.556135
HERPUD1	0.556034
SLAIN2	0.555709
OAZ1	0.555619
UBXN2A	0.555562
PTPRG	0.554537
IL13RA2	0.554099
BRWD3	0.554085
ACSL4	0.553902
SF3B2	0.553478
MAP1LC3B	0.553239
ANGEL2	0.552791
ITM2B	0.552341
RPS5	0.552058
CFAP97	0.551946
DHX29	0.55191
EEF1B2	0.551398
PSPC1	0.551155
CYB5B	0.551074
CBX3	0.550973
IARS2	0.550715
ARL5B	0.550462
PUF60	0.549829
TXNRD1	0.549761
GTF3C4	0.549612
TYW3	0.549491
BPTF	0.548994
NOP56	0.548967
TRIB2	0.547975
MSN	0.547827
SDCBP	0.547525
BZW2	0.547359
NLGN4X	0.547215
EIF3H	0.54711
PHB2	0.547052
DCTN4	0.546661
RAB5C	0.546652
GART	0.546559
RAD23B	0.546091
SH3BGRL3	0.545929
GHITM	0.545532
TFG	0.545505
GNAI3	0.545492
DNAJC8	0.545424
AKAP12	0.545175
RPN1	0.544937
WLS	0.544257
DDX55	0.544134
MARCKS	0.544109
NUDCD1	0.543963
LARP4	0.543757
RAD21	0.543631
HNRNPDL	0.543594
KIF2A	0.542849
VMA21	0.542476
HLA-DMA	0.542037
PSMB1	0.542011
RCAN1	0.54188
ARHGAP12	0.541196
LYPLA2	0.541137
DDX1	0.541098
SNRPF	0.541023
EMP1	0.54099
RBM25	0.540847
ARF3	0.540832
SF3B1	0.540737
PJA2	0.540718
SYAP1	0.540718
TTC3	0.540308
ZNF592	0.540091
TSR1	0.539521
RPL9	0.539268
MINPP1	0.539225
NDUFA12	0.539166
NEMF	0.539031
PDHB	0.53887
RPS7	0.538759
SND1	0.538616
SPRY4	0.538119
ZBTB38	0.5381
PRKAR1A	0.537542
CTNNB1	0.537244
WDR12	0.537233
SIGMAR1	0.53723
RPL27	0.536305
ZNF518B	0.536275
DUT	0.536207
BANF1	0.53607
TM7SF3	0.535973
ARL6IP5	0.535841
SRSF10	0.535815
SLC39A6	0.535643
ZFAND6	0.535591
CTNNA1	0.535476
CBX1	0.535436
RBM8A	0.535335
SEPTIN2	0.535229
PCBP4	0.535202
RABEP1	0.535128
ACTN1	0.535059
JPT1	0.534765
CD81	0.534656
TRPC4AP	0.534656
CLNS1A	0.534502
ATRAID	0.53446
IPO7	0.534457
FKBP1A	0.534418
NIBAN1	0.534241
ACTB	0.534074
IPO5	0.533892
ACTR6	0.533809
CAND1	0.53345
SF3A1	0.533265
SVIL	0.53326
SLC7A5	0.533245
IDH1	0.533074
SNRPB2	0.533062
VAPA	0.533048
EIF3I	0.53292
GRAMD1B	0.532916
NBPF14	0.532824
PRKDC	0.532635
FRG1	0.532455
LEPROT	0.532423
KARS1	0.532322
SLC38A1	0.532288
STK4	0.532169
NSD1	0.532138
SRP9	0.532029
NFIC	0.530943
TPM3	0.530829
CLIP4	0.530791
GNL3L	0.530766
EIF3D	0.530754
PSME4	0.530749
TMEM30A	0.530718
MTMR2	0.530661
EMD	0.530461
ARIH1	0.530373
SAR1A	0.530109
TAGLN2	0.530014
MFSD2B	0.529962
SHLD2	0.528909
STMN1	0.528861
HSPA5	0.528615
ARPC4	0.528543
MAGT1	0.528354
SLC38A2	0.528238
PCBP2	0.528228
BDP1	0.528108
UBA6	0.528096
TMED2	0.527905
EID1	0.527738
ACER3	0.527705
ACBD3	0.527482
CUL4A	0.527445
LYAR	0.527353
PFN1	0.527342
HDAC2	0.527243
ARF1	0.527144
SRSF3	0.527119
SMC6	0.526964
FGFRL1	0.526798
XRN2	0.526793
PAK2	0.526713
CSNK1A1	0.526533
NHLRC2	0.526444
NDUFC1	0.526386
CHD1	0.526368
NASP	0.526356
FOSL1	0.526163
EIF4G1	0.525991
SMS	0.525981
KDM1A	0.525793
CS	0.525762
TLN1	0.525476
KAT6B	0.525459
MRPL19	0.525422
MAGEA4	0.525155
RUVBL1	0.525071
TRIM44	0.524229
SIKE1	0.524186
SNX10	0.524103
SUZ12	0.52405
PSMB4	0.524005
CTPS1	0.524003
RAB7A	0.523899
STXBP1	0.523814
CKAP4	0.523342
SEPTIN11	0.523289
MBD4	0.52328
DCUN1D5	0.523241
DPY19L4	0.523016
GPX1	0.522948
PTPN1	0.522944
CCNG1	0.522681
H1-3	0.522387
BPNT2	0.522314
RIF1	0.522229
VIRMA	0.521963
ROCK1	0.52188
RNF216	0.521708
ARHGEF12	0.521695
TAB3	0.52164
NUP155	0.52162
SSH1	0.521514
HNRNPL	0.521419
COX7A2L	0.521415
SMARCC2	0.521383
ATF4	0.52121
AHNAK	0.521072
AHR	0.520842
VPS35	0.520658
PRDX6	0.520477
UBE2Z	0.52036
PPP1R10	0.520346
ZNF791	0.520304
RFC1	0.519976
PDE12	0.519641
DLEU2	0.519604
CLIC4	0.519562
CHML	0.519557
UBE2N	0.519552
PRPF38A	0.519228
RPL21	0.519144
WASF2	0.518879
HEATR1	0.518737
EZR	0.518675
POLE3	0.518499
GAPVD1	0.518417
PAK1IP1	0.518324
MOB1A	0.518171
COX6A1	0.518065
CSE1L	0.517733
PGAM1	0.51758
ACTR2	0.517411
TUBA1A	0.517389
TMEM245	0.517344
ANKRD12	0.517334
ATRX	0.516989
GNAI2	0.516808
DDX5	0.516807
SEC22B	0.516807
PKN2	0.516549
CALD1	0.516499
RAB3GAP2	0.516398
ATP5F1C	0.515749
ZNHIT1	0.515692
TOMM22	0.515621
SRI	0.515612
LAPTM4A	0.515544
ATP5MC2	0.515479
COX7A2	0.515433
TNFRSF1A	0.515364
PSMC4	0.515291
TRNP1	0.515263
PRKAR2B	0.515238
DDX50	0.515165
SGO2	0.514986
ANAPC5	0.514844
RPS8	0.514699
VGF	0.514616
HSD17B4	0.514539
SLC25A5	0.514447
MDH2	0.514354
DCTN2	0.514352
NFATC2IP	0.514345
COP1	0.514294
GOLGA3	0.51423
SARS1	0.514037
SEC31A	0.513668
CCNI	0.513641
YKT6	0.513449
NUP160	0.5133
TEAD1	0.513268
PBK	0.513267
UBQLN2	0.512735
CDC42	0.512689
GPS1	0.512681
MCM3	0.512601
YWHAQ	0.512531
KIF3A	0.512484
PRELID3B	0.512473
PGD	0.512456
UGGT1	0.51244
RBBP8	0.512386
CDK2AP1	0.51226
ARPC3	0.512192
ACTR1A	0.511998
HLA-DPA1	0.511958
PSME2	0.511847
PRAME	0.511841
AEN	0.511744
LHFPL2	0.511348
APP	0.511279
ARGLU1	0.511197
RPAP2	0.51111
RPL37	0.511053
RNF167	0.510869
MINDY2	0.510626
ARPC5	0.510625
PRKACA	0.510571
HERC2	0.510544
SNRPG	0.510466
GNAQ	0.510287
SYNGR2	0.510246
MYADM	0.51024
MAGED1	0.510161
DDX49	0.510131
RTL8C	0.510106
USP34	0.510012
MAP2K2	0.509961
ENSA	0.509891
WDR26	0.509878
MTCH1	0.509844
TMSB4X	0.509786
PRPF40A	0.50946
DZIP3	0.509353
TGFBI	0.509262
GTF2F1	0.509179
REPIN1	0.508967
PCGF5	0.508958
MARCHF7	0.508929
ANLN	0.508635
TP53BP1	0.508595
IL6ST	0.508501
ENDOD1	0.508456
COPS5	0.508419
ETFA	0.50835
TPX2	0.508348
TPP2	0.508284
POU3F2	0.507861
HIPK2	0.507764
OCIAD1	0.507747
ZCCHC17	0.50772
RPL4	0.507579
ERGIC3	0.50735
PPP2R5E	0.507324
OSBPL8	0.507245
CALR	0.507163
EIF4EBP1	0.507004
DDB1	0.506731
RABL6	0.506625
TBL1XR1	0.506558
PHF20	0.506196
SLC25A6	0.505993
HSDL2	0.505907
FAM217B	0.50572
FANCI	0.505603
BNIP3	0.505571
CRK	0.505535
FUBP1	0.505429
SLC35A3	0.50532
FUS	0.505252
SCAMP1	0.504952
PRR11	0.504864
PTP4A2	0.504787
CSRP1	0.504769
AHCYL1	0.504379
VAPB	0.504271
BLTP2	0.504244
SVIP	0.504172
ETV5	0.504061
F2R	0.504061
MSMO1	0.503857
RFX3	0.503823
CAPZA2	0.503789
PDLIM4	0.503742
HSPA8	0.503717
FBXO5	0.503694
TIMP3	0.503608
ANXA6	0.503601
SRRM1	0.503478
CROCCP2	0.503471
CREB3L2	0.503168
PSMD2	0.503148
TMEM184B	0.503113
GGH	0.502937
COX8A	0.502892
RPS6KB1	0.502767
MELTF	0.502726
ZWINT	0.502472
SLC16A1	0.502457
NDUFB9	0.502157
USP16	0.502038
PPHLN1	0.501985
ARL8B	0.501633
R3HDM2	0.501611
TACC3	0.501521
TRAPPC4	0.501505
IPO9	0.50146
FOXJ2	0.501336
HMGN2	0.501321
ANKRD26	0.501242
SFRP1	0.501111
ILRUN	0.501081
HMMR	0.500955
GGNBP2	0.500488
SF3B4	0.50041
PXN	0.500334
TCP1	0.500108
